# Supplementary material for: CapR: revealing structural specificities of RNA-binding protein target recognition using CLIP-seq data
Source: Genome Biol. 2014 Jan 21;15(1):R16. doi: 10.1186/gb-2014-15-1-r16 (PMC4053987; doi:10.1186/gb-2014-15-1-r16)
Supplement: Additional file 2 — The source code of CapR. This file includes the source code of CapR. [file gb-2014-15-1-r16-S2.zip]

Archive with 1 entries (1 files):
- 1370140759104440_add2.gz
